# Supplementary material for: Comprehensive Evaluation of Hepatotoxicity Following Radiation Therapy in Breast Cancer Patients
Source: Cancers (Basel). 2025 Oct 8;17(19):3252. doi: 10.3390/cancers17193252 (PMC12523911; doi:10.3390/cancers17193252)
Supplement: Supplementary file 1 [file cancers-17-03252-s001.zip]

Archive with 1 entries (1 files):
- cancers-3885983-supplementary.pdf
